# Supplementary material for: Insight to shape of soil microbiome during the ternary cropping system of Gastradia elata
Source: BMC Microbiol. 2020 May 5;20:108. doi: 10.1186/s12866-020-01790-y (PMC7201697; doi:10.1186/s12866-020-01790-y)
Supplement: Supplementary file 6 — Additional file 6: Table S3. The relationship of changed microbiome at different compartment rhizoshphere at genus level. [file 12866_2020_1790_MOESM6_ESM.csv]

	Archaeorhizomyces	Exophiala	unclassified_o__Chaetothyriales	Penicillium	Talaromyces	Leptodontidium	unclassified_o__Helotiales	Oidiodendron	Leohumicola	Chaetosphaeria	Metarhizium	Trichoderma	Cosmospora	Ilyonectria	Sporothrix	Cercophora	unclassified_f__Xylariaceae	unclassified_p__Ascomycota	Amanita	Clavulinopsis	Gerronema	Armillaria	Coprinellus	Scleroderma	Russula	unclassified_f__Russulaceae	Sebacina	unclassified_f__Sebacinaceae	Tomentella	unclassified_f__Thelephoraceae	unclassified_f__Hydnodontaceae	Cryptococcus	Geminibasidium	Mortierella	unclassified_k__Fungi	norank_f__Acidobacteriaceae__Subgroup_1_	unclassified_f__Acidobacteriaceae__Subgroup_1_	Bryobacter	Candidatus_Solibacter	norank_c__Acidobacteria	norank_o__Acidimicrobiales	Mycobacterium	Acidothermus	Gaiella	norank_o__Gaiellales	unclassified_f__Micromonosporaceae	norank_f__Elev.16S.1332	norank_f__TM146	norank_f__YNPFFP1
Archaeorhizomyces	1	-0.628786569	0.677994096	0	0	-0.65683104	-0.851666315	-0.749820603	0.786666667	0.867902588	0	0	-0.666175607	-0.650667537	-0.697402588	0	0	0.729156256	0	0.709013434	-0.717286554	0	0	-0.667181069	0.754248678	0.730632281	0	-0.644351659	0	-0.680447437	-0.726508489	0.811813645	0	-0.802957496	-0.854618365	0.786721223	0	0	0.709967933	0	0.68242543	0	0	-0.665925926	0	-0.646498866	-0.752772653	0	0.723252157
Exophiala	-0.628786569	1	-0.784400507	-0.732352941	0	0.782352941	0.658823529	0	-0.668639239	-0.638235294	0	0	0.844467613	0.857984044	0.767428462	0.758539329	0.625202338	-0.832352941	0	-0.859455715	0.700060021	0	0.790563912	0.884251351	-0.770588235	-0.764705882	0	0.934056257	-0.776142226	0.655882353	0.731388238	-0.711764706	0	0.652941176	0.667647059	-0.764705882	0	0	0	0	0	0	0	0.949083952	0.776470588	0.805882353	0.823529412	-0.832352941	-0.770588235
unclassified_o__Chaetothyriales	0.677994096	-0.784400507	1	0	0	-0.921265886	0	0	0.672085651	0.709345299	0	0	-0.939976442	-0.818851252	-0.959250407	-0.956285182	-0.636040842	0.606328347	0	0.879970545	-0.848150238	0	-0.830998347	-0.738954834	0.803532226	0.94922763	0	-0.768567142	0	0	-0.728902127	0.740250384	0	0	-0.610743359	0.704930287	0	0	0	0	0.745213549	0	0	-0.757758107	0	-0.846210678	-0.838852324	0.721118665	0.659308493
Penicillium	0	-0.732352941	0	1	0	0	0	0	0	0	0	0	-0.631128426	-0.772627141	0	-0.645943648	-0.619276249	0.667647059	0	0.615158371	0	0	-0.766964989	-0.703102637	0	0.608823529	0	-0.733901345	0	0	0	0	0	0	0	0	0	0	0	0	0	0	0	-0.658307065	-0.611764706	-0.641176471	0	0	0
Talaromyces	0	0	0	0	1	0	0	0	0	0	0.681418894	0.725666874	0	0	0	0	0	0	-0.872326861	0	0	0.661718999	0	0	0	0	0	0	0	0	0	0	-0.876110006	0	0	0	0	0	0	0	0	-0.722717009	-0.719767143	0	0	0	0	0	0
Leptodontidium	-0.65683104	0.782352941	-0.921265886	0	0	1	0	0	-0.743916504	-0.65	0	0	0.93335894	0.766740458	0.962989383	0.927432852	0.708167577	-0.708823529	0	-0.822663946	0.77460345	0	0.740416201	0.730735492	-0.808823529	-0.920588235	0	0.747245006	-0.680413109	0	0.806944874	-0.755882353	0	0	0.697058824	-0.808823529	-0.673529412	0	0	0	-0.685798567	0	0	0.798529422	0.6	0.905882353	0.882352941	-0.732352941	-0.694117647
unclassified_o__Helotiales	-0.851666315	0.658823529	0	0	0	0	1	0	-0.739488429	-0.841176471	0	0	0	0.757910433	0	0	0	-0.720588235	0	0	0.745434282	0	0.616521856	0.822845008	-0.617647059	-0.602941176	0	0.727970829	0	0.876470588	0.754055228	-0.726470588	0	0.726470588	0.861764706	-0.755882353	0	0	-0.658823529	0	0	0.682352941	0	0.639118742	0	0.623529412	0.647058824	0	-0.723529412
Oidiodendron	-0.749820603	0	0	0	0	0	0	1	0	0	0	-0.602941176	0	0	0	0	0	0	0	0	0	0	0	0	0	0	0	0	0	0	0	0	0	0.658823529	0	0	0	0	-0.726470588	0	0	0	0	0	0	0	0	0	0
Leohumicola	0.786666667	-0.668639239	0.672085651	0	0	-0.743916504	-0.739488429	0	1	0.769008926	0	0	-0.724168573	0	-0.69442859	-0.669149605	0	0.851666315	0	0.669869984	-0.66361205	0	0	-0.745763597	0.861998489	0.645022842	0	-0.641375439	0	-0.603694147	-0.893347599	0.832477992	0	-0.856094389	-0.804433521	0.757200727	0	0	0.726204206	0	0.677994096	0	0	-0.694814815	0	-0.686351536	-0.652402966	0	0.89299501
Chaetosphaeria	0.867902588	-0.638235294	0.709345299	0	0	-0.65	-0.841176471	0	0.769008926	1	0	0	-0.677055612	-0.704930287	-0.718538232	-0.671129524	0	0.75	0	0.650478469	-0.875075027	0	-0.654870106	-0.718454223	0.635294118	0.714705882	0	-0.628634688	0	-0.614705882	-0.797878077	0.861764706	0	-0.638235294	-0.738235294	0.714705882	0	0	0	0	0.746137067	0	0	0	0	-0.711764706	-0.658823529	0	0.752941176
Metarhizium	0	0	0	0	0.681418894	0	0	0	0	0	1	0.902941176	0	0	0	0	0	0	-0.716703652	0	0	0.729453458	0	0	0	0	-0.682352941	0	-0.606775327	0	0	0	-0.758823529	0	0	0	0	0	0	0	0	0	-0.644117647	0	0	0	0	0	0
Trichoderma	0	0	0	0	0.725666874	0	0	-0.602941176	0	0	0.902941176	1	0	0	0	0	0	0	-0.807947239	0	0	0.800619649	0	0	0	0	-0.779411765	0	0	0	0	0	-0.882352941	0	0	0	0	0	0	0	0	0	-0.788235294	0	0	0	0	0	0
Cosmospora	-0.666175607	0.844467613	-0.939976442	-0.631128426	0	0.93335894	0	0	-0.724168573	-0.677055612	0	0	1	0.794680399	0.925373134	0.919402985	0.731343284	-0.758539329	0	-0.894015449	0.809748704	0	0.74592123	0.748541125	-0.816318692	-0.930395896	0	0.778192898	-0.663216427	0	0.79467613	-0.813355648	0	0	0.650388214	-0.760020851	-0.602979506	0	0	0	-0.710912782	0	0	0.819336516	0.625202338	0.820763259	0.865208922	-0.776317595	-0.72446432
Ilyonectria	-0.650667537	0.857984044	-0.818851252	-0.772627141	0	0.766740458	0.757910433	0	0	-0.704930287	0	0	0.794680399	1	0.802093462	0.825815265	0	-0.694628591	0	-0.789396171	0.778417044	0	0.898895192	0.907946584	-0.668138518	-0.834437312	0	0.911004296	0	0.75055208	0.678998039	-0.663723506	0	0	0.679911884	-0.793230531	-0.694628591	0	0	0	0	0	0	0.841953452	0.819720605	0.822663946	0.822663946	-0.650478469	0
Sporothrix	-0.697402588	0.767428462	-0.959250407	0	0	0.962989383	0	0	-0.69442859	-0.718538232	0	0	0.925373134	0.802093462	1	0.964179104	0.626865672	-0.648906692	0	-0.874741484	0.819544051	0	0.775639207	0.711423383	-0.795577382	-0.971878516	0	0.739357936	0	0	0.767273505	-0.721501276	0	0	0.662240391	-0.777799117	-0.685944745	0	0	0	-0.728704135	0	0	0.783648538	0.619276249	0.909654586	0.877061099	-0.687426267	-0.659277347
Cercophora	0	0.758539329	-0.956285182	-0.645943648	0	0.927432852	0	0	-0.669149605	-0.671129524	0	0	0.919402985	0.825815265	0.964179104	1	0.68358209	-0.616313205	0	-0.852502294	0.826074283	0	0.814272577	0.75782056	-0.801503471	-0.942248073	0	0.731889674	0	0	0.780974817	-0.709649099	0	0	0	-0.733353453	-0.635572993	0	0	0	-0.675330078	0	0	0.747960559	0	0.85631979	0.797058905	-0.740761064	-0.64742517
unclassified_f__Xylariaceae	0	0.625202338	-0.636040842	-0.619276249	0	0.708167577	0	0	0	0	0	0	0.731343284	0	0.626865672	0.68358209	1	0	0	-0.633075616	0	0	0.621105725	0	0	0	-0.693352356	0	-0.683988307	0	0	0	-0.628165382	0	0	0	0	0	0	0	0	0	-0.720019754	0.633461626	0	0.607424072	0	-0.782243683	0
unclassified_p__Ascomycota	0.729156256	-0.832352941	0.606328347	0.667647059	0	-0.708823529	-0.720588235	0	0.851666315	0.75	0	0	-0.758539329	-0.694628591	-0.648906692	-0.616313205	0	1	0	0.710816969	-0.641721686	0	0	-0.816704373	0.723529412	0.638235294	0	-0.78431073	0.648012485	-0.647058824	-0.861345652	0.844117647	0	-0.817647059	-0.8	0.791176471	0	0	0	0	0	0	0	-0.81328967	0	-0.720588235	-0.708823529	0.652941176	0.870588235
Amanita	0	0	0	0	-0.872326861	0	0	0	0	0	-0.716703652	-0.807947239	0	0	0	0	0	0	1	0	0	-0.854622923	0	0	0	0	0	0	0	0	0	0	0.93009591	0	0	0	0	0	0	0	0	0.697571933	0.715231982	0	0	0	0	0	0
Clavulinopsis	0.709013434	-0.859455715	0.879970545	0.615158371	0	-0.822663946	0	0	0.669869984	0.650478469	0	0	-0.894015449	-0.789396171	-0.874741484	-0.852502294	-0.633075616	0.710816969	0	1	-0.673006403	0	-0.690776601	-0.748172566	0.834437312	0.899190825	0	-0.84275316	0.733972196	0	-0.70319396	0.685798567	0	-0.604856676	-0.657836823	0.766740458	0.626931737	0.626931737	0	0	0.680412371	0	0	-0.902515017	-0.621045054	-0.765268787	-0.875644093	0.852097361	0.75055208
Gerronema	-0.717286554	0.700060021	-0.848150238	0	0	0.77460345	0.745434282	0	-0.66361205	-0.875075027	0	0	0.809748704	0.778417044	0.819544051	0.826074283	0	-0.641721686	0	-0.673006403	1	0	0.786643576	0.754481422	-0.661167798	-0.816736692	0	0.640440805	0	0	0.805950584	-0.842664841	0	0	0.648203724	-0.709783077	0	0	0	0	-0.668141296	0	0	0.603431545	0	0.764880394	0.72598817	0	-0.661167798
Armillaria	0	0	0	0	0.661718999	0	0	0	0	0	0.729453458	0.800619649	0	0	0	0	0	0	-0.854622923	0	0	1	0	0	0	0	0	0	0	0	0	0	-0.816928568	0	0	0	0	0	0	0	0	-0.631599946	0	0	0	0	0	0	0
Coprinellus	0	0.790563912	-0.830998347	-0.766964989	0	0.740416201	0.616521856	0	0	-0.654870106	0	0	0.74592123	0.898895192	0.775639207	0.814272577	0.621105725	0	0	-0.690776601	0.786643576	0	1	0.840672807	0	-0.746315931	0	0.82231597	0	0.60767226	0.601691983	0	0	0	0	0	0	0	0	0	0	0	0	0.704663405	0.672569298	0.846611353	0.707967682	-0.610622126	0
Scleroderma	-0.667181069	0.884251351	-0.738954834	-0.703102637	0	0.730735492	0.822845008	0	-0.745763597	-0.718454223	0	0	0.748541125	0.907946584	0.711423383	0.75782056	0	-0.816704373	0	-0.748172566	0.754481422	0	0.840672807	1	-0.764508981	-0.703102637	0	0.919350446	0	0.761438664	0.817136352	-0.730735492	0	0.696962003	0.789071518	-0.792141836	0	0	0	0	0	0	0	0.847458633	0.64476661	0.79828247	0.755298029	-0.730735492	-0.786001201
Russula	0.754248678	-0.770588235	0.803532226	0	0	-0.808823529	-0.617647059	0	0.861998489	0.635294118	0	0	-0.816318692	-0.668138518	-0.795577382	-0.801503471	0	0.723529412	0	0.834437312	-0.661167798	0	0	-0.764508981	1	0.767647059	0	-0.699800879	0	0	-0.791833547	0.767647059	0	-0.802941176	-0.694117647	0.779411765	0	0	0.644117647	0	0.665195176	0	0	-0.805909546	0	-0.702941176	-0.758823529	0.764705882	0.791176471
unclassified_f__Russulaceae	0.730632281	-0.764705882	0.94922763	0.608823529	0	-0.920588235	-0.602941176	0	0.645022842	0.714705882	0	0	-0.930395896	-0.834437312	-0.971878516	-0.942248073	0	0.638235294	0	0.899190825	-0.816736692	0	-0.746315931	-0.703102637	0.767647059	1	0	-0.754658151	0	0	-0.743477299	0.732352941	0	0	-0.661764706	0.8	0.697058824	0	0	0	0.676968542	0	0	-0.783769174	-0.661764706	-0.829411765	-0.885294118	0.670588235	0.635294118
Sebacina	0	0	0	0	0	0	0	0	0	0	-0.682352941	-0.779411765	0	0	0	0	-0.693352356	0	0	0	0	0	0	0	0	0	1	0	0.823270407	0	0	0	0.758823529	0	0	0	0	0	0	0	0	0	0.741176471	0	0	0	0	0.65	0
unclassified_f__Sebacinaceae	-0.644351659	0.934056257	-0.768567142	-0.733901345	0	0.747245006	0.727970829	0	-0.641375439	-0.628634688	0	0	0.778192898	0.911004296	0.739357936	0.731889674	0	-0.78431073	0	-0.84275316	0.640440805	0	0.82231597	0.919350446	-0.699800879	-0.754658151	0	1	-0.723104485	0.796171762	0.688624456	-0.627152059	0	0.627152059	0.748727635	-0.753175522	0	0	0	0	0	0	0	0.921140132	0.794689133	0.809515423	0.821376455	-0.797654391	-0.735383974
Tomentella	0	-0.776142226	0	0	0	-0.680413109	0	0	0	0	-0.606775327	0	-0.663216427	0	0	0	-0.683988307	0.648012485	0	0.733972196	0	0	0	0	0	0	0.823270407	-0.723104485	1	0	0	0	0	0	0	0.63623044	0	0.754050891	0	0	0	0	0.681885865	-0.858834336	-0.628866661	-0.609720838	-0.729014045	0.823270407	0
unclassified_f__Thelephoraceae	-0.680447437	0.655882353	0	0	0	0	0.876470588	0	-0.603694147	-0.614705882	0	0	0	0.75055208	0	0	0	-0.647058824	0	0	0	0	0.60767226	0.761438664	0	0	0	0.796171762	0	1	0	0	0	0	0.808823529	-0.632352941	0	0	0	0	0	0	0	0.643546817	0.741176471	0.647058824	0.620588235	0	0
unclassified_f__Hydnodontaceae	-0.726508489	0.731388238	-0.728902127	0	0	0.806944874	0.754055228	0	-0.893347599	-0.797878077	0	0	0.79467613	0.678998039	0.767273505	0.780974817	0	-0.861345652	0	-0.70319396	0.805950584	0	0.601691983	0.817136352	-0.791833547	-0.743477299	0	0.688624456	0	0	1	-0.870412448	0	0.754055228	0.809967139	-0.794855812	0	0	-0.669431796	0	-0.660851098	0	0	0.700724263	0	0.743477299	0.686054256	-0.646764805	-0.912724164
Cryptococcus	0.811813645	-0.711764706	0.740250384	0	0	-0.755882353	-0.726470588	0	0.832477992	0.861764706	0	0	-0.813355648	-0.663723506	-0.721501276	-0.709649099	0	0.844117647	0	0.685798567	-0.842664841	0	0	-0.730735492	0.767647059	0.732352941	0	-0.627152059	0	0	-0.870412448	1	0	-0.797058824	-0.702941176	0.794117647	0	0	0	0	0.725533677	0	0	-0.661259115	0	-0.65	-0.702941176	0	0.802941176
Geminibasidium	0	0	0	0	-0.876110006	0	0	0	0	0	-0.758823529	-0.882352941	0	0	0	0	-0.628165382	0	0.93009591	0	0	-0.816928568	0	0	0	0	0.758823529	0	0	0	0	0	1	0	0	0	0	0	0	0	0	0.741176471	0.755882353	0	0	0	0	0	0
Mortierella	-0.802957496	0.652941176	0	0	0	0	0.726470588	0.658823529	-0.856094389	-0.638235294	0	0	0	0	0	0	0	-0.817647059	0	-0.604856676	0	0	0	0.696962003	-0.802941176	0	0	0.627152059	0	0	0.754055228	-0.797058824	0	1	0.788235294	-0.747058824	0	0	-0.744117647	0	0	0	0	0.69668371	0	0	0.617647059	0	-0.838235294
unclassified_k__Fungi	-0.854618365	0.667647059	-0.610743359	0	0	0.697058824	0.861764706	0	-0.804433521	-0.738235294	0	0	0.650388214	0.679911884	0.662240391	0	0	-0.8	0	-0.657836823	0.648203724	0	0	0.789071518	-0.694117647	-0.661764706	0	0.748727635	0	0.808823529	0.809967139	-0.702941176	0	0.788235294	1	-0.797058824	0	0	-0.697058824	0	0	0	0	0.717348057	0	0.741176471	0.782352941	0	-0.785294118
norank_f__Acidobacteriaceae__Subgroup_1_	0.786721223	-0.764705882	0.704930287	0	0	-0.808823529	-0.755882353	0	0.757200727	0.714705882	0	0	-0.760020851	-0.793230531	-0.777799117	-0.733353453	0	0.791176471	0	0.766740458	-0.709783077	0	0	-0.792141836	0.779411765	0.8	0	-0.753175522	0.63623044	-0.632352941	-0.794855812	0.794117647	0	-0.747058824	-0.797058824	1	0.867647059	0	0.611764706	0	0	0	0	-0.845762216	-0.632352941	-0.744117647	-0.888235294	0.623529412	0.702941176
unclassified_f__Acidobacteriaceae__Subgroup_1_	0	0	0	0	0	-0.673529412	0	0	0	0	0	0	-0.602979506	-0.694628591	-0.685944745	-0.635572993	0	0	0	0.626931737	0	0	0	0	0	0.697058824	0	0	0	0	0	0	0	0	0	0.867647059	1	0	0	0.747058824	0	0	0	-0.714396008	-0.632352941	-0.658823529	-0.794117647	0	0
Bryobacter	0	0	0	0	0	0	0	0	0	0	0	0	0	0	0	0	0	0	0	0.626931737	0	0	0	0	0	0	0	0	0.754050891	0	0	0	0	0	0	0	0	1	0	0	0	0	0.764705882	0	0	0	-0.602941176	0.717647059	0
Candidatus_Solibacter	0.709967933	0	0	0	0	0	-0.658823529	-0.726470588	0.726204206	0	0	0	0	0	0	0	0	0	0	0	0	0	0	0	0.644117647	0	0	0	0	0	-0.669431796	0	0	-0.744117647	-0.697058824	0.611764706	0	0	1	0	0	0	0	0	0	0	0	0	0.738235294
norank_c__Acidobacteria	0	0	0	0	0	0	0	0	0	0	0	0	0	0	0	0	0	0	0	0	0	0	0	0	0	0	0	0	0	0	0	0	0	0	0	0	0.747058824	0	0	1	0	0	0	0	0	0	0	0	0
norank_o__Acidimicrobiales	0.68242543	0	0.745213549	0	0	-0.685798567	0	0	0.677994096	0.746137067	0	0	-0.710912782	0	-0.728704135	-0.675330078	0	0	0	0.680412371	-0.668141296	0	0	0	0.665195176	0.676968542	0	0	0	0	-0.660851098	0.725533677	0	0	0	0	0	0	0	0	1	0	0	0	0	-0.640176774	0	0	0.716703652
Mycobacterium	0	0	0	0	-0.722717009	0	0.682352941	0	0	0	0	0	0	0	0	0	0	0	0.697571933	0	0	-0.631599946	0	0	0	0	0	0	0	0	0	0	0.741176471	0	0	0	0	0	0	0	0	1	0	0	0	0	0	0	0
Acidothermus	0	0	0	0	-0.719767143	0	0	0	0	0	-0.644117647	-0.788235294	0	0	0	0	-0.720019754	0	0.715231982	0	0	0	0	0	0	0	0.741176471	0	0.681885865	0	0	0	0.755882353	0	0	0	0	0.764705882	0	0	0	0	1	0	0	0	0	0.764705882	0
Gaiella	-0.665925926	0.949083952	-0.757758107	-0.658307065	0	0.798529422	0.639118742	0	-0.694814815	0	0	0	0.819336516	0.841953452	0.783648538	0.747960559	0.633461626	-0.81328967	0	-0.902515017	0.603431545	0	0.704663405	0.847458633	-0.805909546	-0.783769174	0	0.921140132	-0.858834336	0.643546817	0.700724263	-0.661259115	0	0.69668371	0.717348057	-0.845762216	-0.714396008	0	0	0	0	0	0	1	0.763104826	0.804433521	0.895947059	-0.848714265	-0.758676752
norank_o__Gaiellales	0	0.776470588	0	-0.611764706	0	0.6	0	0	0	0	0	0	0.625202338	0.819720605	0.619276249	0	0	0	0	-0.621045054	0	0	0.672569298	0.64476661	0	-0.661764706	0	0.794689133	-0.628866661	0.741176471	0	0	0	0	0	-0.632352941	-0.632352941	0	0	0	0	0	0	0.763104826	1	0.697058824	0.744117647	0	0
unclassified_f__Micromonosporaceae	-0.646498866	0.805882353	-0.846210678	-0.641176471	0	0.905882353	0.623529412	0	-0.686351536	-0.711764706	0	0	0.820763259	0.822663946	0.909654586	0.85631979	0.607424072	-0.720588235	0	-0.765268787	0.764880394	0	0.846611353	0.79828247	-0.702941176	-0.829411765	0	0.809515423	-0.609720838	0.647058824	0.743477299	-0.65	0	0	0.741176471	-0.744117647	-0.658823529	0	0	0	-0.640176774	0	0	0.804433521	0.697058824	1	0.852941176	-0.638235294	-0.655882353
norank_f__Elev.16S.1332	-0.752772653	0.823529412	-0.838852324	0	0	0.882352941	0.647058824	0	-0.652402966	-0.658823529	0	0	0.865208922	0.822663946	0.877061099	0.797058905	0	-0.708823529	0	-0.875644093	0.72598817	0	0.707967682	0.755298029	-0.758823529	-0.885294118	0	0.821376455	-0.729014045	0.620588235	0.686054256	-0.702941176	0	0.617647059	0.782352941	-0.888235294	-0.794117647	-0.602941176	0	0	0	0	0	0.895947059	0.744117647	0.852941176	1	-0.691176471	-0.647058824
norank_f__TM146	0	-0.832352941	0.721118665	0	0	-0.732352941	0	0	0	0	0	0	-0.776317595	-0.650478469	-0.687426267	-0.740761064	-0.782243683	0.652941176	0	0.852097361	0	0	-0.610622126	-0.730735492	0.764705882	0.670588235	0.65	-0.797654391	0.823270407	0	-0.646764805	0	0	0	0	0.623529412	0	0.717647059	0	0	0	0	0.764705882	-0.848714265	0	-0.638235294	-0.691176471	1	0.732352941
norank_f__YNPFFP1	0.723252157	-0.770588235	0.659308493	0	0	-0.694117647	-0.723529412	0	0.89299501	0.752941176	0	0	-0.72446432	0	-0.659277347	-0.64742517	0	0.870588235	0	0.75055208	-0.661167798	0	0	-0.786001201	0.791176471	0.635294118	0	-0.735383974	0	0	-0.912724164	0.802941176	0	-0.838235294	-0.785294118	0.702941176	0	0	0.738235294	0	0.716703652	0	0	-0.758676752	0	-0.655882353	-0.647058824	0.732352941	1
Kitasatospora	0	0.643120115	-0.82916053	0	0	0.741722055	0	0	0	0	0	0	0.736858504	0.842415317	0.828780491	0.813954364	0	0	0	-0.768041237	0.707062149	0	0.804430016	0.692866175	0	-0.857984044	0	0.760406681	0	0.629875079	0	0	0	0	0.65342181	-0.610743359	0	0	0	0	0	0	0	0.672085651	0.675496872	0.79175886	0.796173873	0	0
norank_c__JG37.AG.4	0.642070792	-0.876470588	0.807947239	0.614705882	0	-0.9	0	0	0.763104826	0.614705882	0	0	-0.874098055	-0.744665397	-0.85631979	-0.811874126	-0.693352356	0.841176471	0	0.887417459	-0.622275575	0	-0.651920241	-0.77679025	0.791176471	0.826470588	0.611764706	-0.861407437	0.845361742	0	-0.797878077	0.714705882	0	-0.670588235	-0.726470588	0.817647059	0.655882353	0.647058824	0	0	0.601913334	0	0	-0.906279233	-0.635294118	-0.852941176	-0.855882353	0.861764706	0.805882353
norank_c__KD4.96	0	0.800588885	-0.792341679	0	0	0.788815519	0	0	-0.636634979	0	0	0	0.821367427	0.706921944	0.729445441	0.770958596	0.765028145	-0.640176774	0	-0.82916053	0	0	0.702584748	0.774289472	-0.79175886	-0.713760311	0	0.835334558	-0.741341395	0	0.650265383	0	0	0	0.61221503	-0.603385005	0	-0.625460066	0	0	0	0	-0.640176774	0.813888337	0	0.706401957	0.740250384	-0.921265886	-0.697571933
norank_o__JG30.KF.AS9	0.79468589	-0.728477018	0.681885125	0	0	-0.693156921	-0.741722055	0	0.892913793	0.766740458	0	0	-0.670140934	-0.620029455	-0.683484448	-0.637523454	0	0.781457165	0	0.778350515	-0.627598742	0	0	-0.760462875	0.834437312	0.650478469	0	-0.735925295	0	0	-0.79544091	0.760853775	0	-0.843267336	-0.772627141	0.793230531	0	0	0.729948689	0	0.661266568	0	0	-0.789516001	0	-0.67255353	-0.727005348	0.693156921	0.899190825
norank_f__HSB_OF53.F07	0.893683649	-0.758368347	0.685184732	0	0	-0.696962003	-0.813634056	-0.653977562	0.921418659	0.835126276	0	0	-0.753180843	-0.682112154	-0.682038504	-0.641827617	0	0.884251351	0	0.734345968	-0.730798149	0	0	-0.794871795	0.865829448	0.6785401	0	-0.707311707	0	-0.638625976	-0.826601251	0.893462303	0	-0.887321669	-0.825915325	0.81977469	0	0	0.669329148	0	0.651386382	0	0	-0.767335271	0	-0.675469782	-0.746087078	0	0.838196594
norank_f__JG30a.KF.32	0.859047288	0	0	0	0	0	-0.849117323	-0.666438696	0.797929299	0.749320666	0	0	0	0	0	0	0	0.679970446	0	0	-0.626273023	0	0	-0.642728458	0.691810728	0	0	0	0	-0.627534914	-0.750860492	0.803447667	0	-0.835585573	-0.769618291	0.762852416	0	0	0.723948634	0	0	-0.764543885	0	0	0	0	0	0	0.657981352
norank_f__Ktedonobacteraceae	0.7364532	-0.931968978	0.84086991	0.618354021	0	-0.822499606	-0.609478125	0	0.654790043	0.668650759	0	0	-0.867363109	-0.820144244	-0.843518075	-0.78688612	-0.616990253	0.754451078	0	0.935615816	-0.69769421	0	-0.735908284	-0.778311782	0.822499606	0.849127291	0	-0.865028265	0.779266956	0	-0.662764013	0.724864761	0	-0.659774864	-0.662733496	0.822499606	0.695278444	0	0	0	0.624730814	0	0	-0.951746978	-0.748533814	-0.807706448	-0.920134452	0.792913289	0.707112971
norank_c__TK10	0	0	0	0	0.677569882	0	0	0	0	0	0	0	0	0	0	0	0	0	-0.769475983	0	0	0.724421412	0	0	0	0	0	0	0	0	0	0	-0.742242586	0	0	0	0	0	0	0	0	-0.831133913	0	0	0	0	0	0	0
Bacillus	-0.740964454	0.835294118	-0.687270238	0	0	0.764705882	0.752941176	0	-0.773437	-0.644117647	0	0	0.755576285	0.818248934	0.737798019	0.720019754	0	-0.832352941	0	-0.809418909	0.622275575	0	0	0.847407545	-0.808823529	-0.770588235	0	0.845098519	-0.701031688	0.705882353	0.785789016	-0.723529412	0	0.752941176	0.788235294	-0.947058824	-0.767647059	0	0	0	0	0	0	0.895947059	0.691176471	0.717647059	0.832352941	-0.720588235	-0.744117647
Romboutsia	0	0	0	0	0	0	0	0.6	0	0	0	0	0	0	0	0	0	0	0	0	0	0	0	0	0	0	0	0	0	0	0	0	0	0	0	0	0	0	0	0	0	0	0	0	0	0	0	0	0
norank_f__ODP1230B8.23	0.684875511	-0.864705882	0.799117214	0	0	-0.897058824	0	0	0.695207685	0.655882353	0	0	-0.841504568	-0.799117214	-0.877061099	-0.823726303	-0.663721913	0.782352941	0	0.863870727	-0.700060021	0	-0.705017817	-0.792141836	0.794117647	0.844117647	0	-0.818411197	0.783506004	0	-0.758588627	0.723529412	0	-0.644117647	-0.729411765	0.911764706	0.829411765	0.635294118	0	0	0	0	0	-0.919563456	-0.682352941	-0.888235294	-0.935294118	0.773529412	0.705882353
norank_f__Gemmatimonadaceae	0	0	0	0	0.663719702	0	0	-0.605882353	0	0	0	0	0	0	0	0	0	0	-0.606328347	0	0	0	0	0	0	0	0	0	0	0	0	0	-0.638235294	0	0	0	0	0	0	0	0	-0.655882353	0	0	0	0	0	0	0
Nitrospira	-0.681045598	0.924469807	-0.787267336	-0.6963154	0	0.808911082	0.608905594	0	-0.667662606	-0.632609948	0	0	0.808955224	0.810989139	0.8	0.764179104	0.680597015	-0.788169772	0	-0.914772027	0.610576644	0	0.734034039	0.819683463	-0.789651294	-0.797058905	0	0.914115266	-0.835326283	0	0.706378782	-0.694833878	0	0.706686055	0.682981701	-0.813355648	-0.650388214	0	0	0	-0.61009512	0	0	0.956140436	0.67557409	0.800021949	0.859282834	-0.871135011	-0.777799117
norank_f__Planctomycetaceae	0.841953452	-0.709345299	0	0	0	0	-0.803532226	-0.618101713	0.848600453	0.831493971	0	0	-0.604905975	-0.63107511	-0.61824949	0	0	0.796173873	0	0.715758468	-0.634085551	0	0	-0.717446793	0.782928836	0.623988396	0	-0.660255557	0	0	-0.771244989	0.765268787	0	-0.81089058	-0.713760311	0.766740458	0	0	0.772627141	0	0.625920471	0	0	-0.747418328	0	0	-0.629875079	0	0.849154019
Bradyrhizobium	0	0	0	0	0	0	0.779087737	0	0	0	0	0	0	0	0	0	0	0	0	0	0	0	0	0	0	0	0	0	0	0.617084616	0	0	0	0.633284928	0.655376263	-0.600884304	0	0	0	0	0	0.918999524	0	0	0	0	0	0	0
Pedomicrobium	-0.694527387	0.863671971	-0.808260466	0	0	0.862198128	0.647017056	0	-0.672338014	-0.616066354	0	0	0.831488585	0.821534817	0.835942988	0.791398957	0.623616439	-0.735447634	0	-0.886431643	0.685368442	0	0.709534562	0.826204691	-0.78850598	-0.834195112	0	0.873715284	-0.776383975	0.613118669	0.728463521	-0.688284659	0	0.667650858	0.779662922	-0.901991887	-0.770819865	-0.675020073	0	0	0	0	0	0.929734745	0.685336973	0.834195112	0.963893291	-0.807665938	-0.717761518
norank_f__Rhodobiaceae	-0.677495387	0.791176471	-0.813833922	-0.638235294	0	0.823529412	0.7	0	-0.615502345	-0.7	0	0	0.805948037	0.924209227	0.868171967	0.850393701	0	-0.691176471	0	-0.818248934	0.761639375	0	0.82301243	0.847407545	-0.682352941	-0.867647059	0	0.846581148	0	0.685294118	0.713254645	-0.617647059	0	0	0.776470588	-0.823529412	-0.773529412	0	0	0	0	0	0	0.835430042	0.761764706	0.902941176	0.897058824	-0.626470588	-0.602941176
Roseiarcus	0	0	0	0	-0.710917547	0	0	0	0	0	-0.6	-0.688235294	0	0	0	0	-0.77335455	0	0.607800017	0.601913334	0	0	0	0	0	0	0.770588235	0	0.748159869	0	0	0	0.717647059	0	0	0	0	0.75	0	0	0	0	0.841176471	0	0	0	0	0.879411765	0
Variibacter	0	0	0	0	-0.749265797	0	0.626470588	0	0	0	0	0	0	0	0	0	0	0	0.649006798	0	0	0	0	0	0	0	0	0	0	0	0	0	0.758823529	0	0	0	0	0	0	0	0	0.914705882	0.705882353	0	0	0	0	0	0
norank_f__Xanthobacteraceae	0	0.733432312	-0.728076837	-0.618557372	0	0.739323335	0.600884304	0	0	0	0	0	0.704760186	0.88798845	0.78191288	0.759657295	0	0	0	-0.638172612	0.728681059	0	0.838996484	0.742574427	0	-0.773196715	0	0.738695034	0	0.637703195	0	0	0	0	0	-0.712813733	-0.733432312	0	0	0	0	0	0	0.715448913	0.854198275	0.855671031	0.798233561	0	0
norank_f__Acetobacteraceae	0.69668371	-0.738235294	0.73142036	0	0	-0.761764706	-0.673529412	0	0.88709091	0.720588235	0	0	-0.774836073	0	-0.727427365	-0.72446432	0	0.814705882	0	0.777042153	-0.696819003	0	0	-0.782930884	0.814705882	0.688235294	0	-0.725005571	0	0	-0.921790961	0.776470588	0	-0.773529412	-0.805882353	0.694117647	0	0	0.7	0	0.728477018	0	0	-0.73358433	0	-0.711764706	-0.691176471	0.758823529	0.967647059
norank_f__DA111	0	-0.911764706	0.819720605	0.617647059	0	-0.85	-0.611764706	0	0.727680231	0.629411765	0	0	-0.877061099	-0.800588885	-0.81483717	-0.808911082	-0.693352356	0.8	0	0.891832471	-0.693577984	0	-0.699118086	-0.832055959	0.767647059	0.811764706	0.635294118	-0.88661213	0.810015606	0	-0.800900343	0.723529412	0	-0.652941176	-0.688235294	0.802941176	0.644117647	0.632352941	0	0	0.604856676	0	0.602941176	-0.92694358	-0.623529412	-0.788235294	-0.855882353	0.897058824	0.844117647
Burkholderia.Paraburkholderia	0	0	0	0	0	0	0	0	0	0	0	0	0	0	0	0	0	0	0	0	0	0	0	0	0	0	0	0	0	0	0	0	0	0	0	0	0	0	0	0	0	0	0	0	0	0	0	0	0
norank_f__Nitrosomonadaceae	0	0	0	0	0.701868242	0	0	0	0	0	0.879198985	0.914782081	0	0	0	0	0	0	-0.748536918	0	0	0.765321375	0	0	0	0	-0.753175522	0	-0.688211353	0	0	0	-0.818411197	0	0	0	0	-0.621221543	0	0	0	0	-0.714627168	0	0	0	0	0	0
H16	-0.81624172	0	0	0	0	0	0.691176471	0.705882353	-0.677495387	-0.726470588	0	0	0	0	0	0	0	0	0	0	0	0	0	0	-0.617647059	0	0	0	0	0	0	-0.723529412	0	0.758823529	0.623529412	-0.752941176	0	0	-0.611764706	0	0	0.682352941	0	0	0	0	0	0	0
Acidibacter	0.696457987	-0.719646994	0.818851252	0	0	-0.86975741	-0.604856676	0	0.81684256	0.716703652	0	0	-0.830263104	-0.684830633	-0.8999459	-0.873258871	0	0.735835372	0	0.824742268	-0.733009383	0	-0.633211884	-0.732809679	0.821192275	0.843267336	0	-0.694381125	0	0	-0.869540919	0.678440213	0	0	-0.77115547	0.737307043	0	0	0	0	0.70544919	0	0	-0.753326773	0	-0.866814068	-0.775570482	0.679911884	0.799117214
norank_f__DA101_soil_group	0	0	-0.634290091	0	0	0	0	0	0	0	0	0	0	0	0	0	0	0	-0.719646994	0	0	0.769484441	0.669619433	0	0	0	0	0	0	0	0	0	-0.602941176	0	0	0	0	0	0	0	0	0	-0.611764706	0	0	0	0	0	0
Candidatus_Xiphinematobacter	0	0	0	0	0	0	0	0	0	0	0	-0.626470588	0	0	0	0	0	0	0.628403408	0	0	-0.699800879	0	0	0	0	0	0	0	0	0	0	0.617647059	0	0	0	0	0	0	0	0	0	0	0	-0.614705882	0	0	0	0
[truncated: 28 more columns]
